# Supplementary material for: Genetic Suppression of Lethal Mutations in Fatty Acid Biosynthesis Mediated by a Secondary Lipid Synthase
Source: Appl Environ Microbiol. 2021 May 26;87(12):e00035-21. doi: 10.1128/AEM.00035-21 (PMC8174602; doi:10.1128/AEM.00035-21)
Supplement: SUPPLEMENTAL FILE 1 — Supplemental material. Download aem.00035-21-s0001.xlsx, xlsx file, 1.1 MB [file aem.00035-21-s0001.xlsx]

## Sheet: Sheet1
Predicted mutations in various suppressor strains
position	mutation	SS9R	MAP1002	MAP1003	MAP2902	MAP2903	annotation	locus tag	Gene name	description
149816	T→C		X	X			intergenic (+972/‑284)	PBPRA0146 → / → PBPRA0147	N/A	hypothetical protein/hypothetical protein
1023147	(GTGCTCAAGCGG)1→2			X			coding (619/1050 nt)	PBPRA0924 →		flagellar motor protein
1342768	C→A		X				A139E (GCA→GAA)	PBPRA1193 →	fabH	3‑oxoacyl‑(acyl carrier protein) synthase
1,343,589-1,343,597	IS					X	coding (129/137 nt)	PBPRA1194 →	fabD	acyl carrier protein S‑malonyltransferase
1,343,360-1,343,368	IS			X			intergenic (-101/-93)	PBPRA1193 →/ → PBPRA1194	fabH/fabD	3-oxoacyl-ACP synthase/acyl carrier protein S‑malonyltransferase
1,343,416-1,343,424	IS				X		integenic ( -45/-37)	PBPRA1193 →/ → PBPRA1194	fabH/fabD	3-oxoacyl-ACP synthase/acyl carrier protein S‑malonyltransferase
1436663	C→T				X	X	intergenic (‑521/+168)	PBPRA1267 ← / ← PBPRA1268		hypothetical 17 kDa Surface antigen/hypothetical protein
2002390	Δ1 bp				X	X	intergenic (+349/‑90)	PBPRA1746 → / → PBPRA1747		hypothetical protein/Putative ROK family protein
2045268	433 bp→8 bp				X	X	N/A	PBPRA1773 ←	fabA	3‑hydroxydecanoyl‑ACP dehydratase
2045542	A→G		X				M77T (ATG→ACG)	PBPRA1773 ←	fabA	3‑hydroxydecanoyl‑ACP dehydratase
2062337	Δ1 bp	X	X	X			intergenic (+138/+244)	PBPRA1791 → / ← PBPRA1792		hypothetical protein/hypothetical protein
2062342	+T	X	X	X			intergenic (+143/+239)	PBPRA1791 → / ← PBPRA1792		hypothetical protein/hypothetical protein
2196805	G→C					X	intergenic (‑264/+97)	PBPRA1909 ← / ← PBPRA1910		putative Cold shock‑like protein/putative chemotaxis protein CheV
2305616	G→C				X		G8A (GGT→GCT)	PBPRA2002 →		Hypothetical transmembrane transportprotein
2365490	G→C					X	V21L (GTC→CTC)	PBPRA2048 →		hypothetical protein
2867982	T→C		X				S205G (AGT→GGT)	PBPRA2476 ←		hypothetical protein
3,081,152-3,082,457	1306 bp→20 bp		X	X			N/A	PBPRA2658	fabB	3‑oxoacyl‑(acyl carrier protein) synthase
3590392	C→G				X	X	intergenic (+188/‑30)	PBPRA3156 → / → PBPRA3157		putative membrane‑bound lytic mureintransglycosylase C/tRNA‑Phe‑GAA
3590397	G→T				X		intergenic (+193/‑25)	PBPRA3156 → / → PBPRA3157		putative membrane‑bound lytic mureintransglycosylase C/tRNA‑Phe‑GAA
34192	Δ1 bp	X	X				coding (19/3108 nt)	PBPRB0026 →		hypothetical sensor protein TorS
34196	+A	X	X				coding (23/3108 nt)	PBPRB0026 →		hypothetical sensor protein TorS
869374	1183 bp→20 bp				X	X	N/A	[PBPRB0742]	desA	[PBPRB0742]
942996	T→C					X	intergenic (+174/+269)	PBPRB0812 → / ← PBPRB0813		hypothetical protein/hypothetical protein
1040782	+G		X				intergenic (‑99/‑181)	PBPRB0899 ← / → PBPRB0900		hypothetical protein/hypothetical protein
1040786	Δ1 bp		X	X			intergenic (‑103/‑177)	PBPRB0899 ← / → PBPRB0900		hypothetical protein/hypothetical protein
1279335	+T	X	X	X			coding (695/969 nt)	PBPRB1132 →		putative transcriptional regulator
1279339	Δ1 bp	X	X	X			coding (699/969 nt)	PBPRB1132 →		putative transcriptional regulator
1338093	A→G				X	X	intergenic (+375/‑421)	PBPRB1186 → / → PBPRB1187		hypothetical protein/hypothetical protein
1728414	Δ1 bp			X			coding (241/696 nt)	PBPRB1582 →		hypothetical protein
1728418	+A			X			coding (245/696 nt)	PBPRB1582 →		hypothetical protein
2177572	T→C				X		intergenic (‑249/+85)	PBPRB1980 ← / ← PBPRB1981		hypothetical protein/hypothetical protein
